# Supplementary material for: PCM1 coordinates centrosome asymmetry with polarized endosome dynamics to regulate daughter cell fate
Source: Nat Commun. 2025 Nov 28;16:10728. doi: 10.1038/s41467-025-65756-2 (PMC12663461; doi:10.1038/s41467-025-65756-2)
Supplement: Supplementary file 15 — Source Data [file 41467_2025_65756_MOESM15_ESM.xlsx]

## Sheet: Fig 1
Fig 1e																Fig1f						Fig1i								Fig1j
Metaphase								Anaphase														Pcm1-GFP Asy				Dld asy
Posterior Asy	Anterior Asy	Sym		Post Asy	Ant Asy	Sym		Posterior Asy	Anterior Asy	Sym		Post Asy	Ant Asy	Sym		C enriched	S enriched		Central Zone More	Central Zone Less		Posterior asy	Anterior asy	Sym		Posterior asy	Anterior asy	Sym		Dld Asy	PCM1-GFP Asy
0.419301	-0.216654	0.139622		53.8462	30.7692	15.3846		0.570597	-0.317819	0.184269		69.2308	23.0769	7.69231		0.60357	0.398346		69.2308	30.7692		62.5	12.5	25		75	12.5	12.5		0.531346	0.375
0.642895	-0.461212	-0.0926904		57.1429	28.5714	14.2857		0.346395	-0.400594	-0.104253		62.5	25	12.5		0.539127	0.195165		76.9231	23.0769		62.5	12.5	12.5		62.5	12.5	25		0.678208	0.325513
0.516173	-0.302945	0.0997778		58.3333	16.6667	25		0.376265	-0.314109	0.155424		61.1111	22.2222	16.6667		0.584405	0.301162		84.6154	38.4615		63.6364	9.09091	27.2727		72.7273	9.09091	18.1818		-0.180952	0.0166667
0.396927	-0.559639	-0.0851537		50	30	20		0.650765	-0.22616	0.0794023		70	20	10		0.669096	0.423933		53.8462	23.0769										0.358491	0.490347
0.389387	-0.303226	-0.18245		55.5556	11.1111	33.3333		0.362572	-0.221491	0.124139		66.6667	25	8.33333		0.597658	0.373047		61.5385	30.7692										0.458065	0.630435
0.531812	-0.309238	0.0712109		46.1538	30.7692	23.0769		0.305077	-0.517216	-0.162471		63.6364	18.1818	18.1818		0.64785	0.300133		61.5385	30.7692										0.338028	0.608392
0.406021	-0.418881	-0.143286						0.460437	-0.556403	-0.0587137						0.587731	0.347286													0.419355	0.555556
0.577314	-0.383259	-0.145598						0.396436	-0.526254	0.0362368						0.506933	0.356758													0.168317	0.142857
0.662019	-0.502794	-0.107729						0.460417	-0.227079	0.14573						0.538666	0.47159													0.489842	0.318182
0.500801	-0.301214	0.139803						0.484118	-0.256383	-0.117216						0.616729	0.319604													0.590909	0.918736
0.469652	-0.37965	0.0475224						0.436221	-0.360278							0.550882	0.413203													0.0352941	-0.314935
0.657462	-0.379166	-0.115714						0.250036	-0.380003							0.597147	0.395369													-0.283203	-0.310127
0.538644	-0.373678	-0.114161						0.340293	-0.371061							0.534765	0.43419													0.147541	0.219124
0.45676	-0.381629	-0.144026						0.336247	-0.430302							0.770614	0.260351													0.318436	0.601896
0.413268	-0.367578	-0.19216						0.291865	-0.385291							0.571116	0.43933													0.491228	0.838863
0.543555		-0.116741						0.357056	-0.372719							0.810406	0.489816													-0.517647	-0.516129
0.443808		-0.093048						0.650935	-0.447467							0.632105	0.438647													0.586777	0.472727
0.600135		0.0252965						0.491533	-0.356305							0.664745	0.468465													-0.334365	-0.303965
0.687143		0.00150169						0.291282								0.577061	0.23971													-0.531532	-0.453362
0.53729		-0.0645757						0.335925								0.641526	0.383446													0.299107	0.248923
0.376399								0.466722								0.686635	0.145498													0.423394	0.404412
0.40518								0.345251								0.558525	0.268419													0.0979782	0.147583
0.585421								0.51413								0.729635	0.330012													-0.137255	0.039548
0.534882								0.399619								0.553968	0.307223													0.553229	0.33515
0.799274								0.368544								0.721	0.196161													-0.0878378	0.0925714
0.73058								0.570258								0.66762														-0.269565	-0.153846
0.634124								0.196928								0.728538														0.602709	0.709091
0.551184								0.315007								0.801394
0.297195								0.258654								0.741001
0.559927								0.828085								0.808395
0.430739								0.712323								0.665542
0.592881								0.318765								0.615782
0.451956								0.476616								0.671869
0.555308								0.851626								0.610344
0.466157								0.464023								0.547297
								0.40058								0.7592
								0.526194								0.578599
								0.301992								0.814469
								0.236485								0.716704
								0.441864								0.768743
								0.274272								0.859334
								0.43573								0.68541
								0.512492								0.906027
								0.30067								0.614029
								0.482215								0.793854
								0.484025								0.759592
								0.538011								0.834174
								0.236311								0.884436
								0.322137								0.84405
								0.460403								0.926446
								0.459162								0.733735
								0.482795								0.701055
								0.657199								0.769671
								0.461223								0.817375
								0.442155								0.778965
								0.341939
								0.362782
								0.418815

## Sheet: Fig 2
Fig2b					Fig2d						Fig2e
	Posterior Asy	Anterior Asy	Symmetric		Ctrl MO	pcm1 MO	pcm1 KO	pcm1 MO + pcm1 mRNA			Metaphase				Anaphase				Telophase				Total
Control MO	63	17	20		0.5502	0.48415	0.303933	0.54694			Ctrl	pcm1 MO	pcm1 KO	pcm1 MO + pcm1 mRNA	Ctrl	pcm1 MO	pcm1 KO	pcm1 MO + pcm1 mRNA	Ctrl	pcm1 MO	pcm1 KO	pcm1 MO + pcm1 mRNA	Ctrl	pcm1 MO	pcm1 KO	pcm1 MO + pcm1 mRNA
pcm1 MO	30	33	37		0.402671	0.40846	0.40452	0.63907			0.202712	0.180165	0.282635	0.22981	0.180513	0.19758	0.194193	0.31398	0.232325	0.167315	0.335977	0.1387	0.160709	0.27071	0.272759	0.27622
pcm1 KO	20	56	24		0.436883	0.52756	0.33912	0.54126			0.145274	0.165099	0.280476	0.18168	0.151753	0.179078	0.287907	0.23913	0.20901	0.175201	0.292661	0.15553	0.161718	0.1797	0.215968	0.28726
pcm1 MO + pcm1 mRNA	70	5	25		0.6193	0.580986	0.31682	0.78546			0.299761	0.158851	0.254823	0.098077	0.167708	0.15216	0.234936	0.382	0.229078	0.234795	0.196017	0.22981	0.226744	0.172382	0.228073	0.098077
					0.63334	0.293883	0.380433	0.67945			0.178916	0.204857	0.264028	0.16909	0.14606	0.206706	0.228094	0.098077	0.181613	0.191641	0.218666	0.30002	0.186482	0.185657	0.235185	0.41284
					0.773767	0.361812	0.360714	0.517			0.187241	0.152353	0.210893	0.17209	0.20429	0.178013	0.338478	0.14829	0.195175	0.137109	0.213318	0.31015	0.188534	0.200363	0.172759	0.12188
					0.542325	0.3037	0.36715	0.56236			0.207688	0.221675	0.24353	0.14829	0.128319	0.2797	0.211499	0.1387	0.145447	0.214886	0.218237	0.25334	0.170364	0.153052	0.263304	0.35321
					0.33975	0.3066	0.3714	0.54137			0.195356	0.206823	0.207103	0.18592	0.178558	0.168135	0.241074	0.16909	0.191706	0.21566	0.202921	0.18168	0.187075	0.233635	0.230433	0.20972
					0.527492	0.30692	0.191147	0.57202			0.148633	0.210605	0.267152	0.16909	0.1511	0.18986	0.268515	0.14648	0.158209	0.207042	0.209153	0.14829	0.151581	0.200465	0.239273	0.30075
					0.57076	0.405109	0.423995	0.75521			0.203834	0.155529	0.282635	0.2646	0.214465	0.141021	0.194193	0.18168	0.236462	0.181705	0.203386	0.25694	0.216183	0.204083	0.228052	0.24337
					0.61416	0.34049	0.415397	0.51887			0.186976	0.282135	0.280476	0.17933	0.0760223	0.283746	0.287907	0.18168	0.23523	0.293758	0.292661	0.2632	0.218913	0.286896	0.215968	0.20313
					0.41262	0.30617	0.366553	0.50568			0.213265	0.145274	0.254823	0.14829	0.165475	0.202129	0.268515	0.14829	0.223803	0.232325	0.196017	0.32789	0.20854	0.192132	0.228073	0.34918
					0.554986	0.219986	0.464987	0.62026			0.14515	0.266824	0.264028	0.08125	0.172257	0.227683	0.139868	0.26138	0.1949	0.226416	0.218666	0.40023	0.165294	0.192132	0.228052	0.34918
					0.552643	0.35085	0.347971	0.53804			0.186117	0.201306	0.210893	0.1871	0.213052	0.148169	0.228094	0.37474	0.199	0.203565	0.213318	0.17209	0.198035	0.241886	0.156361	0.17933
					0.632078	0.387575	0.31808	0.49782			0.11543	0.210758	0.24353	0.098077	0.162333	0.146973	0.338478	0.24375	0.213992	0.119819	0.218237	0.26058	0.242539	0.188869	0.22981	0.16909
					0.5904	0.360186	0.28285	0.51701			0.234692	0.182043	0.207103	0.18168	0.208958	0.181051	0.211499	0.34471	0.17414	0.183916	0.202921	0.40625	0.194681	0.182497	0.30002	0.37465
					0.673167	0.28285	0.33042	0.70325			0.210962	0.199107	0.210893	0.18168	0.194466	0.166466	0.241074	0.23913	0.184937	0.188088	0.209153	0.23732	0.191526	0.186815	0.31015	0.24375
					0.593	0.33042	0.31034	0.40287			0.236184	0.229854	0.254405	0.057452	0.156751	0.178525	0.248122	0.22773	0.160794	0.208554	0.218237	0.14829	0.20213	0.209034	0.25334	0.08125
					0.344035	0.31034	0.256517	0.48996			0.174713	0.10457		0.13147	0.193108	0.242345		0.34724	0.147784	0.147869		0.30075	0.16152	0.209191		0.14648
					0.4254	0.256517	0.347971	0.45605			0.197219	0.186063		0.22495	0.16821	0.187199		0.27252	0.203113	0.211593		0.23732	0.202364	0.230947		0.21931
					0.556063	0.600367	0.31808	0.65738			0.193237	0.27604		0.12847	0.204858	0.247886		0.24875	0.17723	0.280595		0.14829	0.187542	0.195921		0.20813
					0.3767	0.462686	0.5468	0.76321			0.230938	0.239278			0.0760223	0.233103			0.2021	0.221179			0.201577	0.257198
					0.418386	0.413914	0.436883	0.46708			0.138469				0.21918				0.147545				0.155532
					0.53405	0.4453	0.4886	0.59588			0.226488				0.202129				0.158915				0.286579
					0.522322	0.188292	0.5219	0.54244			0.222333				0.235534				0.198012				0.208844
											0.11543				0.205134				0.213992				0.153052

## Sheet: Fig 3
Fig3b
Ctrl MO	pcm1 MO
34	60
38	61
26	66
35	55
32	62
39	63
31	45
28	38
36	44
22	58
25	52
25	48

## Sheet: Fig 4
Fig4c				Fig4d
Central Zone	Posterior surrounding	Anterior surrounding			Pcm1&Par-3&Dld	Par-3&Dld	Pcm1&Dld	Dld only
62.5	12.5	16		Central zone	76	16	6	2
57.1429	28.5714	3.5		Posterior surrounding	65	15	15	5
66.6667	16.6667	16.6667		Anterior surrounding	39	26	13	22
80	10	10
66.6667	16.6667	16.6667
57.1429	28.5714	14.2857
60	20	20
57.1429	28.5714	14.2857
75	12.5	12.5
62.5	12.5	25
62.5	12.5	25
66.6667	16.6667	16.6667
62.5	25	12.5
55.5556	33.3333	11.1111
57.1429	14.2857	28.5714
71.4286	14.2857	14.2857
57.1429	14.2857	28.5714
66.6667	16.6667	16.6667

## Sheet: Fig 5
Fig5b							Fig5e
	Central Zone	Posterior surrounding	Anterior surrounding					Central Zone	Posterior surrounding	Anterior surrounding
c1	0	50	50				c1	57.1429	28.5714	14.2857
c2	50	0	50				c2	50	33.3333	16.6667
c3	0	50	50				c3	42.8571	42.8571	14.2857
c4	33.3333	33.3333	33.3333				c4	33.3333	16.6667	33.3333
c5	0	33.3333	66.6667				c5	50	25	25
c6	50	50	0				c6	50	50	0
c7	50	0	50				c7	60	20	20
c8	25	25	50				c8	60	20	20
c9	60	20	20				c9	60	20	20
c10	0	50	50				c10	50	25	25
c11	40	40	20				c11	66.6667	16.6667	16.6667
c12	50	25	25				c12	66.6667	33.3333	0
Fig5c							Fig5f
	Pcm1&Rab5b&Dld	Rab5b&Dld	Pcm1&Dld	Dld only			Ratio	Pcm1&Rab11a&Dld	Rab11a&Dld	Pcm1&Dld	Dld only
Central zone	25	15.625	53.125	6.25			Central zone	66	15	17	2
Posterior surrounding	24	20	48	8			Posterior surrounding	61	13	22	4
Anterior surrounding	33.3333	33.3333	16.6667	16.6667			Anterior surrounding	47	27	13	13

## Sheet: Fig 6
Fig6b					Fig6c	Normalized by DAPI				Normalized by Area	Dld/Par-3 area	Dld/Dlic1 area		Dld/Par-3 area	Dld/Dlic1 area
	Par-3 only	Dlic Only	Par-3 and Dlic			Ctrl MO Par-3 and Dlic1	pcm1 MO Dlic1 Only	pcm1 MO Par-3 Only			Ctrl MO	pcm1 MO		Ctrl MO	pcm1 MO
Ctrl MO	9	9	82		endo1	1.00738	0.519462	0.382798			0.635556	0.125874		0.644144	0.123711
pcm1 MO	56	26	18		endo2	1.03842	0.519462	0.382798			0.688732	0.109267		0.644144	0.274054
					endo3	0.931542	0.380326	0.460488			0.592843	0.166384		0.404132	0.263405
					endo4	0.980924	0.427293	0.325237			0.809554	0.125874		0.711896	0.353097
					endo5	0.907204	0.621165	0.205878			0.671662	0.109267		0.629924	0.257011
					endo6	1.00985	0.661422	0.373617			0.42901	0.166384		0.43034	0.256395
					endo7	1.16434	0.434003	0.299105			0.731214	0.263786		0.712676	0.364929
					endo8	0.999265	0.702386	0.356666			0.68231	0.172342		0.626866	0.403436
					endo9	0.950589	0.519462	0.211881			0.6375	0.179206		0.706154	0.289363
					endo10	1.043	0.519462	0.176568			0.604396	0.185931		0.650118	0.239177
					endo11	0.977749	0.380326	0.247195			0.550074	0.244563		0.498454	0.496934
					endo12	0.989742	0.427293	0.282508			0.73995	0.1588		0.632048	0.475711
					endo13	0.776897	0.621165	0.141254			0.498859	0.290662		0.513751	0.20691
					endo14	0.847524	0.661422	0.105941			0.55344	0.298495		0.553475	0.248853
					endo15	0.882838	0.434003	0.244135			0.850217	0.285942		0.686383	0.353747
					endo16	0.918151	0.702386	0.36267			0.482553	0.254384		0.630704	0.298192
					endo17	0.829867	0.776897	0.36267			0.462258	0.311563		0.424124	0.270347
					endo18	1.26434	0.847524	0.427293			0.632381	0.359055		0.563429	0.223052
					endo19	1.09993	0.882838				0.636998			0.556065	0.287521
					endo20	1.19506	0.918151				0.529516			0.567876	0.37662
					endo21	1.143	0.829867				0.565499			0.593313	0.412702

## Sheet: Fig 7
Fig7b						Fig7d
	Rab11a&Par-3&p150	Rab11a&Par-3	Rab11a&p150				Rab5b&Par-3&p150	Rab5b&Par-3	Rab5b&p150	Rab5b only
Ctrl	64	18	12			Ctrl	27	35	19	19
pcm1 MO	30	20	39			pcm1 MO	42	32	21	5

## Sheet: Fig 8
Fig8d					Fig8e
	Perpendicular	Oblique	Parallel		Pcm1			PCM1 %of total cell			Rab11a			Rab11a %of total cell			Par3			Par3 %of total cell			Rab5b			Rab5b %of total cell
KOLF2.1J	62	8	30		Asym	Sym		Asy	Sym		Asy	Sym		Asy	Sym		Asy	Sym		Asy	Sym		Asy	Sym		Asy	Sym
WTC11	51	12	37		0.228316	0.130365		83.3333	16.6667		0.753665	0.126903		88.8889	11.1111		0.343518	0.189132		87.5	12.5		0.234136	0.016796		22.2222	77.7778
					0.347912	0.16044		75	25		0.296121	0.036719		80	20		0.495592	0.113045		88.8889	11.1111		0.233224	0.084361		20	80
					0.386652	0.031363		71.4286	28.5714		0.439384	0.062276		80	20		0.384681	0.137461		87.5	12.5		0.298852	0.023435		27.2727	72.7273
					0.429171	0.041384					0.531812	0.136207					0.578671						0.212011	0.021075
					0.363036	0.091236					0.406021	0.030401					0.70682						0.261604	0.052
					0.577314	0.202671					0.577314	0.080086					0.506614						0.275923	0.074622
					0.662019	0.201077					0.393437						0.466859						0.253793	0.082172
					0.421813	0.201555					0.500801						0.654116							0.051438
					0.277032	0.159933					0.469652						0.516334							0.053008
					0.421929	0.09507					0.657462						0.461452							0.02268
					0.253141	0.149022					0.538644						0.365018							0.102689
					0.324953	0.167512					0.45676						0.504861							0.14724
					0.307618	0.072892					0.413268						0.418376							0.139765
					0.568579	0.073525					0.543555						0.596248							0.163172
					0.469211	0.095128					0.443808						0.72194							0.190924
					0.292747						0.600135						0.536746
					0.310224						0.687143						0.326356
					0.478031						0.53729						0.358799
					0.410367						0.376399						0.362657
					0.686297						0.40518						0.253864
					0.543628						0.208089						0.245676
					0.7146						0.859657						0.413268
					0.219744						0.219504
					0.566744						0.227064
					0.606212
					0.354754
					0.328233
					0.688606
					0.618006
					0.606215
					0.377785
					0.47132
					0.367158
					0.741402
					0.465315
					0.584957
					0.630118
					0.579982
					0.342578
					0.275383
					0.611413
					0.22762
					0.413484
					0.550527
					0.667351
					0.371604
					0.434756
					0.274265
Fig8f
KOFL2.1J	Central zone																								Whole cell
PCM1 co. RAB11A	0.508	0.552	0.569	0.458	0.481	0.428	0.535	0.359	0.462	0.532	0.368	0.491	0.285	0.433	0.497	0.59	0.463	0.522	0.649	0.522	0.415	0.387	0.255	0.346	0.321	0.382	0.437	0.292	0.424	0.338	0.33	0.241	0.408	0.454	0.322	0.286	0.326	0.524	0.488	0.548	0.376	0.317	0.259	0.326	0.334	0.405	0.198	0.255
PCM1 co. RAB5B	0.062	0.093	0.07	0.052	0.104	0.038	0.029	0.066	0.15	0.12	0.063	0.13	0.104	0.129	0.105	0.096									0.068	0.08	0.091	0.173	0.072	0.12	0.148	0.084	0.154	0.22	0.212	0.16	0.123	0.05	0.16	0.212
PCM1 co. PARD3	0.326	0.472	0.355	0.305	0.258	0.267	0.362	0.417	0.552	0.374	0.406	0.37	0.547	0.285	0.275	0.532	0.491	0.412	0.575	0.387	0.422	0.506	0.287	0.336	0.312	0.287	0.32	0.265	0.287	0.126	0.354	0.368	0.195	0.552	0.373	0.269	0.49	0.36	0.425	0.159	0.146	0.206	0.439	0.267	0.452	0.138	0.192	0.177
WTC11
PCM1 co. RAB11A	0.184288	0.223272	0.326934	0.405788	0.248966	0.379208	0.47401	0.406674	0.409332	0.542232	0.329592	0.435026	0.236562	0.383638	0.440342	0.52274	0.410218	0.462492	0.575014	0.462492	0.36769	0.342882	0.22593	0.306556	0.284406	0.338452	0.387182	0.258712	0.375664	0.34814	0.3399	0.24823	0.42024	0.46762	0.33166	0.29458	0.33578	0.13972	0.30264	0.16444	0.38728	0.32651	0.26677	0.33578	0.34402	0.41715	0.20394	0.26265
PCM1 co. RAB5B	0.06696	0.10044	0.0756	0.062	0.11232	0.04104	0.14002	0.07128	0.162	0.1296	0.16804	0.1404	0.11232	0.13932											0.0778	0.088	0.09735	0.16705	0.0812	0.122	0.1458	0.0914	0.1509	0.207	0.2002	0.156	0.12455	0.0625
PCM1 co. PARD3	0.326	0.472	0.355	0.305	0.258	0.267	0.362	0.417	0.552	0.374	0.406	0.37	0.547	0.285	0.275										0.312	0.287	0.32	0.265	0.287	0.526	0.354	0.368	0.495	0.152	0.373	0.269	0.29	0.36	0.425

## Sheet: Fig 9
Fig9b				Fig 9c
				Mephase
	PCM1 Asy	PCM1 Sym		PCM1 Asy	71.4286	66.6667	66.6667	64.2857	77.7778	80	66.6667	71.4286	54.5455	77.7778
Metaphase	69	31		PCM1 Sym	28.5714	33.3333	33.3333	35.7143	22.2222	20	33.3333	28.5714	45.4545	22.2222
Anaphase	71	29
				Anaphase
				PCM1 Asy	80	71.4286	66.6667	66.6667	75	66.6667	63.6364	72.7273	77.7778	71.4286
				PCM1 Sym	20	28.5714	33.3333	33.3333	25	33.3333	36.3636	27.2727	22.2222	28.5714

## Sheet: ED Fig 1
ED Fig1b								ED Fig 1c
ED Fig 1e
WT	Control MO	pcm1 MO	pcm1 MO + pcm1-GFP mRNA	pcm1+/- x pcm1+/-	pcm1-/- x pcm1-/-				Defective/Strong						Normal/moderate
89.7959	92.8571	88	78	95.1807	21.9697			WT	2.2727	1.8868	4.8193	1.9355	0.9259	0.6803	97.7273	98.1132	95.1807	98.0645	99.0741	99.3197
97.0696	87.5	87.5	82	86.7925	22.093			Ctrl MO	1.9231	4.7619	4.4444	2.2222	3.8462	6.6667	98.0769	95.2381	95.5556	97.7778	96.1538	93.3333
96.5116	86.5385	80.8511	74	87.7953	17.1053			pcm1 MO	81.8182	88.0952	94.7368	89.7436	92.8571	93.3333	18.1818	11.9048	5.2632	10.2564	7.1429	6.6667
92.2619	91.8367	81.25	84	90.2703	30.6667			pcm1 MO + pcm1-GFP mRNA	30.7692	34.1463	32.4324	35.7143	35	34.2857	69.2308	65.8537	67.5676	64.2857	65	65.7143
91.1392	94.5455	80.7692	80	87.6812	20.6897			pcm1+/- x pcm1+/-	5.0633	5.4348	5.3812	4.7904	3.719	6.2857	94.9367	94.5652	94.6188	95.2096	96.281	93.7143
96.7105	90	90	70	89.2857	23.1579			pcm1-/- x pcm1-/-	56.8966	42.1053	53.8462	52.1739	58.3333	63.6364	43.1034	57.8947	46.1538	47.8261	41.6667	36.3636
ED Fig 1f								ED Fig 1g
Homo F x Homo M	Homo F x Hetero M	Homo M x Hetero F		Homo F x Homo M	Homo F x Hetero M	Homo M x Hetero F		1-cell stage							8-16 cell stage
80.2691	70.5882	38.8889		56.8966	21.9697	10.0633		GFP		pcm1-GFP-3'		GFP-pcm1-3'			GFP		pcm1-GFP-3'		GFP-pcm1-3'
90.6516	71.25	43.75		42.1053	22.093	5.43478		survival	normal morphology	survival	normal morphology	survival	normal morphology		survival	normal morphology	survival	normal morphology	survival	normal morphology
81.8182	74.3243	22.8571		53.8462	17.1053	5.38117		95	89	74	36	28	12		92	90	92	84	44	20
77.1429	76.4286	22.3958		52.1739	30.6667	8.79042		96	85	82	40	22	8		98	96	96	80	52	32
93.0435				58.3333	20.6897	13.719		97	88	76	41	24	11		98	92	88	74	70	34
83.4123				63.6364	23.1579	6.28571		93	86	85	45	31	15		96	95	85	76	62	28
78.5714
87.766
79.0769
94.6667

[truncated: 7 more sheets: ED Fig2, ED Fig3, ED Fig4, ED Fig6, ED Fig7, ED Fig11, ED Fig12]
